# Supplementary material for: Natural neopolyploids: a stimulus for novel research
Source: New Phytol. 2025 Feb 14;246(1):78–93. doi: 10.1111/nph.20437 (PMC11883059; doi:10.1111/nph.20437)
Supplement: Supplementary file 1 — Table S1 Detailed information on the seven neopolyploid systems featured in this review (Cardamine, Mimulus, Spartina, Tragopogon, and Senecio), including their genomic characteristics and phenotypic traits. Please note: Wiley is not responsible for the content or functionality of any Supporting Information supplied by the authors. Any queries (other than missing material) should be directed to the New Phytologist Central Office. [file NPH-246-78-s001.xlsx]

## Sheet: Sheet1
New Phytologist Supporting Information
Article title: Natural neopolyploids: a stimulus for novel research
Authors: Patrick P. Edger, Douglas E. Soltis, Shunsuke Yoshioka, Mario Vallejo-Marin, Rie Shimizu-Inatsugi, Kentaro K. Shimizu, Armel Salmon, Simon Hiscock, Malika Ainouche, Pamela S. Soltis
Article acceptance date: 2 January 2025
Supplemental Table 1 provides detailed information on the seven neopolyploid systems featured in this review, including their genomic characteristics and phenotypic traits.
					Chromosome rearrangment
	Multiple formation	Ploidy of parents	Divergence - genetic	Dominant subgenome	between non-homologs	Hybridization vs WGD	DNA methylation	Gene loss	Existence of silenced homeologs	Subfunctionalization	Morphological phenotype	Clonal reproduction	Breeding System	Niche	Ecology
Cardamine insueta	Yes (twice for 3x, generation of 5x and 6x)	2x, 4x	2.175% (C. insueta)	No	unknown	both	unknown	unknown	unknown	unknown	additive	Yes	largely clonally propagating but occasional outcrossing	Adapted to human-made new hay meadow, quantitatively fluctuating intermediate habitat along a water-usage gradient	differentiated along a water-usage gradient
	Zozomova-Lihova et al. 2014		This study (See below)	Sun et al. 2020								Sun et al. 2020	Urbanska et al. 1997	Urbanska-Worytkiewicz & Landolt, 1972	Urbanska-Worytkiewicz & Landolt, 1972, Sun et al. 2020
Mimulus	Yes	2x, 4x	~9% average (syntenic orthologs) - CDS only	Yes	unknown	both	Yes	unknown	Yes	unknown	Variable. Intermediate between parents but several traits show nucleotypic effect of polyploidy. Larger leaves, larger corollas, larger pollen grains, longer time to flower.	Yes, abundant through lateral stems	Both sexual and asexual reproduction. Self-compatible, capable of autonomous selfing	Overlaps the niche of one parent (M. guttatus) and the sterile hybrid. The second parent appears to have been displaced by the hybrid. Streambanks with shingle and where winter flooding keeps competition low	Similar to sterile hybrid although perhaps doing better in colder or more northerly environments. More ecological work badly needed.
	Vallejo-Marin et al. (2015) Evol.		Sequence similarity ranges 100% to 52.79%, but average is 90.98%	Edger et al. (2017) Plant Cell							Meeus et al. (2020) Plant Communications	Vallejo-Marin (2012) Phytokeys	Vallejo-Marin (2012) Phytokeys	Da Re et al. (2020) Plant Ecol & Div; Vallejo-Marin (2012) Phytokeys
Spartina	Yes	6x, 4x	1-5%	Not explored/but maternal dominance regarding total expression	No (yes in the mesoploid parents)	both	mainly additive/some non-additive/some novel	yes rDNA	yes	unknown	Additive or transgressive or maternal	Yes, by rhizomes	Both sexual and asexual reproduction. mixed (allo)	neopolyploid colonizes a vacant niche	Outcompeting parents in native range
			Chelaifa et al. 2010	Giraud et al. 2021		Salmon et al. 2005, Chelaifa et al. 2010, Ferreira et al. 2013, Boutte et al. 2015, Giraud et al. 2021, Cavé-Radet et al. 2023	Salmon et al. 2005	Chelaifa et al. 2010, Ferreira et al. 2017, Giraud et al. 2021		-					Raybould et al. 1991
Tragopogon	Yes	2x	0.03	No	Some	both	additive/novel	Yes	Yes	Yes	Larger than parents, generally additive	No	can outcross/largely selfing	Intermediate + overlap to parents	Outcompeting parents
	Cook et al. (1998); Soltis and Soltis (1991), Soltis et al. (1995), Soltis et al. 2012)		Spoelhof et al. (in prep.)	Boatwright et al. (2018); Buggs et al. (2012)	Lim et al. (2008); Chester et al. (2012, 2013)	Buggs et al. (2011)	Sehrish et al. (2014); Shan et al. (2024)	Tate et al. (2009); Buggs et al. (2009, 2012)	Buggs et al. (2009); Sehrish et al. (2014); Boatwright et al. (2018)					Marchant et al. (2016)	Novak et al. (1991); et al. (2016)
Senecio	Yes	2x, 4x	Unknown	Unknown	Unknown	Both	Mainly additive/some non-additive/some novel	Likely	Yes, if this means downregulation	Unknown	Intermediate (additive), some novel traits (larger seed/SI in some 6x individuals	No	Can outcross but largely selfing. SI and outcrossing insufficiently explored in wild S. cambrensis	Anthropogenic/disturbed, intermediate + overlap with parents	Less successful than parents in sustaining + establishing populations in open, disturbed sites
	Ashton and Abbott (1992), Harris and Ingram (1992),					Hegarty et al. 2005; 2006; 2008; 2012	Hegarty et al. 2011; 2012	Hegarty et al. 2006; 2008	Hegarty et al 2006; 2008		Ingram & Nolte 1984; Abbott & Lowe 2004; Hegarty et al 2012		Brennan & Hiscock, 2010; Hegarty et al. 2012	Abbott & Lowe 2004; Abbott et al. 2009	Abbott & Lowe 2004; Abbott et al. 2007; Abbott et al 2009;
Method for calculating divergece of C.insueta : Reciprocal BLAST search was performed on the CDS sequences of C.amara and C.rivularis (Sun et al., 2020). Divergence was calculated from the average identity, weighted by alignment length.
															`
x = ploidy
Supplemental Table 1. Summary of key characteristics for the neopolyploid systems (Cardamine, Mimulus, Spartina, Tragopogon, and Senecio) featured in this review. The table provides information on the mode of formation, ploidy level of parental species, genetic divergence between parental species, evidence for subgenome dominance, occurrence of chromosome rearrangements, hybridization with parent…

## Sheet: References
References:
Abbott RJ, Brennan AC, James JK, Forbes DG, Hegarty MJ, Hiscock SJ. 2009. Recent hybrid origin and invasion of the British Isles by a self-incompatible species, Oxford ragwort (Senecio squalidus L., Asteraceae). Biological Invasions 11: 1145–1158.
Abbott RJ, Forbes DG. 2002. Extinction of the Edinburgh lineage of the allopolyploid neospecies, Senecio cambrensis Rosser (Asteraceae). Heredity 88: 267–269.
Abbott RJ, Ingram R, Noltie HJ. 1983. Discovery of Senecio cambrensis Rosser in Edinburgh. Watsonia 14: 407–408.
Abbott RJ, Ireland HE, Rogers HJ. 2007. Population decline despite high genetic diversity in the new allopolyploid species Senecio cambrensis (Asteraceae). Molecular Ecology 16: 1023–1033.
Abbott RJ, Lowe AJ. 2004. Origins, establishment and evolution of new polyploid species: Senecio cambrensis and S. eboracensis in the British Isles. Biological Journal of the Linnean Society. Linnean Society of London 82: 467–474.
Ainouche ML, Baumel A, Salmon A, Yannic G. 2004. Hybridization, polyploidy and speciation in Spartina (Poaceae). The New Phytologist 161: 165–172.
Ainouche ML, Fortune PM, Salmon A, Parisod C, Grandbastien M-A, Fukunaga K, Ricou M, Misset M-T. 2009. Hybridization, polyploidy and invasion: lessons from Spartina (Poaceae). Biological Invasions 11: 1159–1173.
Akagi T, Jung K, Masuda K, Shimizu KK. 2022. Polyploidy before and after domestication of crop species. Current Opinion in Plant Biology 69: 102255.
Akiyama R, Sun J, Hatakeyama M, Lischer HEL, Briskine RV, Hay A, Gan X, Tsiantis M, Kudoh H, Kanaoka MM, et al. 2021. Fine-scale empirical data on niche divergence and homeolog expression patterns in an allopolyploid and its diploid progenitor species. The New Phytologist 229: 3587–3601.
Alger EI, Edger PP. 2020. One subgenome to rule them all: underlying mechanisms of subgenome dominance. Current Opinion in Plant Biology 54: 108–113.
Allen AM, Thorogood CJ, Hegarty MJ, Lexer C, Hiscock SJ. 2011. Pollen-pistil interactions and self-incompatibility in the Asteraceae: new insights from studies of Senecio squalidus (Oxford ragwort). Annals of Botany 108: 687–698.
Ashton PA, Abbott RJ. 1992. Multiple origins and genetic diversity in the newly arisen allopolyploid species, Senecio cambrensis Rosser (Compositae). Heredity 68: 25–32.
Bafort Q, Wu T, Natran A, De Clerck O, Van de Peer Y. 2023. The immediate effects of polyploidization of Spirodela polyrhiza change in a strain-specific way along environmental gradients. Evolution Letters 7: 37–47.
Bayer RJ, Purdy BG, Lebedyk DG. 1991. Niche differentiation among eight sexual species of Antennaria Gaertner (Asteraceae: Inuleae) and A. rosea, their allopolyploid derivative. Evolutionary Trends in Plants 5.
Birchler JA, Veitia RA. 2012. Gene balance hypothesis: connecting issues of dosage sensitivity across biological disciplines. Proceedings of the National Academy of Sciences of the United States of America 109: 14746–14753.
Bird KA, Niederhuth CE, Ou S, Gehan M, Pires JC, Xiong Z, VanBuren R, Edger PP. 2021. Replaying the evolutionary tape to investigate subgenome dominance in allopolyploid Brassica napus. The New Phytologist 230: 354–371.
Bird KA, VanBuren R, Puzey JR, Edger PP. 2018. The causes and consequences of subgenome dominance in hybrids and recent polyploids. The New Phytologist 220: 87–93.
Blaine Marchant D, Soltis DE, Soltis PS. 2016. Patterns of abiotic niche shifts in allopolyploids relative to their progenitors. The New Phytologist 212: 708–718.
Boatwright JL, Yeh C-T, Hu H-C, Susanna A, Soltis DE, Soltis PS, Schnable PS, Barbazuk WB. 2021. Trajectories of Homoeolog-Specific Expression in Allotetraploid Tragopogon castellanus Populations of Independent Origins. Frontiers in Plant Science 12: 679047.
Brennan AC, Hiscock SJ. 2010. Expression and inheritance of sporophytic self-incompatibility in synthetic allohexaploid Senecio cambrensis (Asteraceae). The New Phytologist 186: 251–261.
Buggs RJA, Chamala S, Wu W, Tate JA, Schnable PS, Soltis DE, Soltis PS, Barbazuk WB. 2012. Rapid, repeated, and clustered loss of duplicate genes in allopolyploid plant populations of independent origin. Current Biology: CB 22: 248–252.
Buggs RJA, Doust AN, Tate JA, Koh J, Soltis K, Feltus FA, Paterson AH, Soltis PS, Soltis DE. 2009. Gene loss and silencing in Tragopogon miscellus (Asteraceae): comparison of natural and synthetic allotetraploids. Heredity 103: 73–81.
Buggs RJA, Wendel JF, Doyle JJ, Soltis DE, Soltis PS, Coate JE. 2014. The legacy of diploid progenitors in allopolyploid gene expression patterns. Philosophical Transactions of the Royal Society of London. Series B, Biological sciences 369.
Buggs RJA, Zhang L, Miles N, Tate JA, Gao L, Wei W, Schnable PS, Barbazuk WB, Soltis PS, Soltis DE. 2011a. Transcriptomic shock generates evolutionary novelty in a newly formed, natural allopolyploid plant. Current Biology: CB 21: 551–556.
Buggs RJA, Zhang L, Miles N, Tate JA, Gao L, Wei W, Schnable PS, Brad Barbazuk W, Soltis PS, Soltis DE. 2011b. Transcriptomic Shock Generates Evolutionary Novelty in a Newly Formed, Natural Allopolyploid Plant. Current Biology 21: 551–556.
Cavé-Radet A, Giraud D, Lima O, El Amrani A, Aïnouche M, Salmon A. 2020. Evolution of small RNA expression following hybridization and allopolyploidization: insights from Spartina species (Poaceae, Chloridoideae). Plant Molecular Biology 102: 55–72.
Cavé-Radet A, Salmon A, Lima O, Ainouche ML, El Amrani A. 2019. Increased tolerance to organic xenobiotics following recent allopolyploidy in Spartina (Poaceae). Plant science: an International Journal of Experimental Plant Biology 280: 143–154.
Cavé-Radet A, Salmon A, Tran Van Canh L, Moyle RL, Pretorius L-S, Lima O, Ainouche ML, El Amrani A. 2023. Recent allopolyploidy alters Spartina microRNA expression in response to xenobiotic-induced stress. Plant Molecular Biology 111: 309–328.
Cecere G. 2021. Small RNAs in epigenetic inheritance: from mechanisms to trait transmission. FEBS letters 595: 2953–2977.
Chekanova JA. 2015. Long non-coding RNAs and their functions in plants. Current Opinion in Plant Biology 27: 207–216.
Chelaifa H, Monnier A, Ainouche M. 2010a. Transcriptomic changes following recent natural hybridization and allopolyploidy in the salt marsh species Spartina × townsendii and Spartina anglica (Poaceae). The New Phytologist.
Chelaifa H, Monnier A, Ainouche M. 2010b. Transcriptomic changes following recent natural hybridization and allopolyploidy in the salt marsh species Spartina x townsendii and Spartina anglica (Poaceae). The New Phytologist 186: 161–174.
Chester M, Gallagher JP, Symonds VV, da Silva AVC, Mavrodiev EV, Leitch AR, Soltis PS, Soltis DE. 2012. Extensive chromosomal variation in a recently formed natural allopolyploid species, Tragopogon miscellus (Asteraceae). Proceedings of the National Academy of Sciences 109: 1176–1181.
Chester M, Riley RK, Soltis PS, Soltis DE. 2015. Patterns of chromosomal variation in natural populations of the neoallotetraploid Tragopogon mirus (Asteraceae). Heredity 114: 309–317.
Colle M, Leisner CP, Wai CM, Ou S, Bird KA, Wang J, Wisecaver JH, Yocca AE, Alger EI, Tang H, et al. 2019. Haplotype-phased genome and evolution of phytonutrient pathways of tetraploid blueberry. GigaScience 8.
Comai L. 2005. The advantages and disadvantages of being polyploid. Nature Reviews. Genetics 6: 836–846.
Conant GC, Birchler JA, Pires JC. 2014. Dosage, duplication, and diploidization: clarifying the interplay of multiple models for duplicate gene evolution over time. Current Opinion in Plant Biology 19: 91–98.
Cook LM, Soltis PS. 1999. Mating systems of diploid and allotetraploid populations of tragopogon (Asteraceae). I. Natural populations. Heredity 82 (Pt 3): 237–244.
Da Re D, Olivares AP, Smith W, Vallejo-Marín M. 2020. Global analysis of ecological niche conservation and niche shift in exotic populations of monkeyflowers (Mimulus guttatus, M. luteus) and their hybrid (M. × robertsii). Plant Ecology & Diversity 13: 133–146.
Doyle JJ, Coate JE. 2019. Polyploidy, the Nucleotype, and Novelty: The Impact of Genome Doubling on the Biology of the Cell. International Journal of Plant Sciences 180: 1–52.
Dubcovsky J, Dvorak J. 2007. Genome plasticity a key factor in the success of polyploid wheat under domestication. Science 316: 1862–1866.
Eckardt NA. 2014. Genome Dominance and Interaction at the Gene Expression Level in Allohexaploid Wheat. The Plant Cell 26: 1834.
Edger PP, Poorten TJ, VanBuren R, Hardigan MA, Colle M, McKain MR, Smith RD, Teresi SJ, Nelson ADL, Wai CM, et al. 2019. Origin and evolution of the octoploid strawberry genome. Nature Genetics 51: 541–547.
Edger PP, Smith R, McKain MR, Cooley AM, Vallejo-Marin M, Yuan Y, Bewick AJ, Ji L, Platts AE, Bowman MJ, et al. 2017. Subgenome Dominance in an Interspecific Hybrid, Synthetic Allopolyploid, and a 140-Year-Old Naturally Established Neo-Allopolyploid Monkeyflower. The Plant Cell 29: 2150–2167.
Fang C, Jiang N, Teresi SJ, Platts AE, Agarwal G, Niederhuth C, Edger PP, Jiang J. 2024. Dynamics of accessible chromatin regions and subgenome dominance in octoploid strawberry. Nature Communications 15: 2491.
Fasano C, Diretto G, Aversano R, D’Agostino N, Di Matteo A, Frusciante L, Giuliano G, Carputo D. 2016. Transcriptome and metabolome of synthetic Solanum autotetraploids reveal key genomic stress events following polyploidization. The New Phytologist 210: 1382–1394.
Ferreira de Carvalho J, Boutte J, Bourdaud P, Chelaifa H, Ainouche K, Salmon A, Ainouche M. 2017. Gene expression variation in natural populations of hexaploid and allododecaploid Spartina species (Poaceae). Plant Systematics and Evolution = Entwicklungsgeschichte und Systematik der Pflanzen 303: 1061–1079.
Force A, Lynch M, Pickett FB, Amores A, Yan YL, Postlethwait J. 1999. Preservation of duplicate genes by complementary, degenerative mutations. Genetics 151: 1531–1545.
Freeling M. 2017. Picking up the ball at the K/pg boundary: The distribution of ancient polyploidies in the plant phylogenetic tree as a spandrel of asexuality with occasional sex. The Plant Cell 29: 202–206.
Gaeta RT, Pires JC, Iniguez-Luy F, Leon E, Osborn TC. 2007. Genomic changes in resynthesized Brassica napus and their effect on gene expression and phenotype. The Plant Cell 19: 3403–3417.
Gaynor ML, Kortessis N, Soltis DE, Soltis PS, Ponciano JM. 2023. Dynamics of mixed-ploidy populations under demographic and environmental stochasticities. bioRxiv: 2023.03.29.534764.
Giraud D, Lima O, Rousseau-Gueutin M, Salmon A, Aïnouche M. 2021. Gene and Transposable Element Expression Evolution Following Recent and Past Polyploidy Events in Spartina (Poaceae). Frontiers in Genetics 12: 589160.
Granse D, Romeiro Motta M, Suchrow S, von Schwartzenberg K, Schnittger A, Jensen K. 2022. The overlooked hybrid: Geographic distribution and niche differentiation between Spartina cytotypes (Poaceae) in Wadden Sea salt marshes. Estuaries and Coasts:Journal of the Estuarine Research Federation 45: 1409–1421.
Granse D, Suchrow S, Jensen K. 2021. Long-term invasion dynamics of Spartina increase vegetation diversity and geomorphological resistance of salt marshes against sea level rise. Biological Invasions 23: 871–883.
Grant V. 1981. Plant Speciation. Columbia University Press.
Gray AJ, Marshall DF, Raybould AF. 1991. A Century of Evolution in Spartina anglica. In: Advances in ecological research. Advances in Ecological Research. Elsevier, 1–62.
Grover CE, Gallagher JP, Szadkowski EP, Yoo MJ, Flagel LE, Wendel JF. 2012. Homoeolog expression bias and expression level dominance in allopolyploids. The New phytologist 196: 966–971.
Han FP, Fedak G, Ouellet T, Liu B. 2003. Rapid genomic changes in interspecific and intergeneric hybrids and allopolyploids of Triticeae. Genome / National Research Council Canada = Genome / Conseil national de recherches Canada 46: 716–723.
Hao Y, Wang X-F, Guo Y, Li T-Y, Yang J, Ainouche ML, Salmon A, Ju R-T, Wu J-H, Li L-F, et al. 2024. Genomic and phenotypic signatures provide insights into the wide adaptation of a global plant invader. Plant Communications 5: 100820.
Hardigan MA, Lorant A, Pincot DDA, Feldmann MJ, Famula RA, Acharya CB, Lee S, Verma S, Whitaker VM, Bassil N, et al. 2021. Unraveling the Complex Hybrid Ancestry and Domestication History of Cultivated Strawberry. Molecular Biology and Evolution 38: 2285–2305.
Harris S. 2002. Introduction of Oxford ragwort, Senecio squalidus L. (Asteraceae), to the United Kingdom.
Harris SA, Ingram R. 1992. Molecular systematics of the genus Senecio L. II: The origin of S. vulgaris L. Heredity 69: 112–121.
Hegarty MJ, Barker GL, Brennan AC, Edwards KJ, Abbott RJ, Hiscock SJ. 2008. Changes to gene expression associated with hybrid speciation in plants: further insights from transcriptomic studies in Senecio. Philosophical transactions of the Royal Society of London. Series B, Biological sciences 363: 3055–3069.
Hegarty MJ, Barker GL, Wilson ID, Abbott RJ, Edwards KJ, Hiscock SJ. 2006. Transcriptome shock after interspecific hybridization in senecio is ameliorated by genome duplication. Current Biology: CB 16: 1652–1659.
Hegarty MJ, Batstone T, Barker GL, Edwards KJ, Abbott RJ, Hiscock SJ. 2011. Nonadditive changes to cytosine methylation as a consequence of hybridization and genome duplication in Senecio (Asteraceae). Molecular Ecology 20: 105–113.
Hegarty MJ, Jones JM, Wilson ID, Barker GL, Coghill JA, Sanchez-Baracaldo P, Liu G, Buggs RJA, Abbott RJ, Edwards KJ, et al. 2005. Development of anonymous cDNA microarrays to study changes to the Senecio floral transcriptome during hybrid speciation. Molecular Ecology 14: 2493–2510.
Heslop-Harrison JSP, Schwarzacher T, Liu Q. 2023. Polyploidy: its consequences and enabling role in plant diversification and evolution. Annals of Botany 131: 1–10.
Hiscock SJ. 2000. Genetic control of self-incompatibility in Senecio squalidus L. (Asteraceae): a successful colonizing species. Heredity 85 ( Pt 1): 10–19.
Hollister JD, Gaut BS. 2009. Epigenetic silencing of transposable elements: a trade-off between reduced transposition and deleterious effects on neighboring gene expression. Genome Research 19: 1419–1428.
Holoch D, Moazed D. 2015. RNA-mediated epigenetic regulation of gene expression. Nature reviews. Genetics 16: 71–84.
Hubbard, C. E. 1968. Grasses 2nd edition. Penguin, London. 463 pp.
Huska D, Leitch IJ, de Carvalho JF, Leitch AR, Salmon A, Ainouche M, Kovarik A. 2016. Persistence, dispersal and genetic evolution of recently formed Spartina homoploid hybrids and allopolyploids in Southern England. Biological Invasions 18: 2137–2151.
Ingram R, Noltie HJ. 1984.Ray Floret Morphology and the origin of variability in Senecio cambrensis Rosser a recently established allopolyploid species. The New Phytologist 96: 601–607.
Jeffrey Chen Z, Birchler JA. 2013. Polyploid and Hybrid Genomics. John Wiley & Sons.
Jordon-Thaden IE, Spoelhof JP, Viccini LF, Combs J, Gomez F Jr, Walker I, Soltis DE, Soltis PS. 2023. Phenotypic trait variation in the North American Tragopogon allopolyploid complex. American Journal of Botany 110: e16189.
Kim M, Cui M-L, Cubas P, Gillies A, Lee K, Chapman MA, Abbott RJ, Coen E. 2008. Regulatory genes control a key morphological and ecological trait transferred between species. Science 322: 1116–1119.
Koh J, Chen S, Zhu N, Yu F, Soltis PS, Soltis DE. 2012. Comparative proteomics of the recently and recurrently formed natural allopolyploid Tragopogon mirus (Asteraceae) and its parents. The New Phytologist 196: 292–305.
Kolesnikova UK, Scott AD, Van de Velde JD, Burns R, Tikhomirov NP, Pfordt U, Clarke AC, Yant L, Seregin AP, Vekemans X, et al. 2023. Transition to Self-compatibility Associated With Dominant S-allele in a Diploid Siberian Progenitor of Allotetraploid Arabidopsis kamchatica Revealed by Arabidopsis lyrata Genomes. Molecular Biology and Evolution 40.
Kudoh H. 2016. Molecular phenology in plants: in natura systems biology for the comprehensive understanding of seasonal responses under natural environments. The New Phytologist 210: 399–412.
Levin DA. 1975. Minority cytotype exclusion in local plant populations. Taxon 24: 35–43.
Levin DA. 1983. Polyploidy and Novelty in Flowering Plants. The American Naturalist 122: 1–25.
Lim KY, Soltis DE, Soltis PS, Tate J, Matyasek R, Srubarova H, Kovarik A, Pires JC, Xiong Z, Leitch AR. 2008. Rapid chromosome evolution in recently formed polyploids in Tragopogon (Asteraceae). PloS one 3: e3353.
Lowe A, Abbott R. 2003. A new British species, Senecio eboracensis (Asteraceae), another hybrid derivative of S. vulgaris L. and S. squalidus L. Watsonia 24: 375-388.
Lynch M, Conery JS. 2000. The evolutionary fate and consequences of duplicate genes. Science 290: 1151–1155.
Lysak MA, Mandáková T, Schranz ME. 2016. Comparative paleogenomics of crucifers: ancestral genomic blocks revisited. Current Opinion in Plant Biology 30: 108–115.
Mable BK. 2004. Polyploidy and self-compatibility: is there an association? The New Phytologist 162: 803–811.
Madlung A. 2013. Polyploidy and its effect on evolutionary success: old questions revisited with new tools. Heredity 110: 99–104.
Madlung A, Masuelli RW, Watson B, Reynolds SH, Davison J, Comai L. 2002. Remodeling of DNA methylation and phenotypic and transcriptional changes in synthetic Arabidopsis allotetraploids. Plant Physiology 129: 733–746.
Maere S, De Bodt S, Raes J, Casneuf T, Van Montagu M, Kuiper M, Van de Peer Y. 2005. Modeling gene and genome duplications in eukaryotes. Proceedings of the National Academy of Sciences of the United States of America 102: 5454–5459.
Maherali H, Walden AE, Husband BC. 2009. Genome duplication and the evolution of physiological responses to water stress. The New Phytologist 184: 721–731.
Mandáková T, Joly S, Krzywinski M, Mummenhoff K, Lysak MA. 2010. Fast diploidization in close mesopolyploid relatives of Arabidopsis. The Plant Cell 22: 2277–2290.
Mandáková T, Kovarík A, Zozomová-Lihová J, Shimizu-Inatsugi R, Shimizu KK, Mummenhoff K, Marhold K, Lysak MA. 2013. The more the merrier: recent hybridization and polyploidy in cardamine. The Plant Cell 25: 3280–3295.
Marshall DF, Abbott RJ. 1982. Polymorphism for outcrossing frequency at the ray floret locus in Senecio vulgaris L. I. Evidence. Heredity 48: 227–235.
Marshall DF, Abbott RJ. 1984a. Polymorphism for outcrossing frequency at the ray floret locus in Senecio vulgaris L. II. Confirmation. Heredity 52: 331–336.
Marshall DF, Abbott RJ. 1984b. Polymorphism for outcrossing frequency at the ray floret locus in senecio vulgaris L. III. causes. Heredity 53: 145–149.
Mattei AL, Bailly N, Meissner A. 2022. DNA methylation: a historical perspective. Trends in Genetics: TIG 38: 676–707.
Mavrodiev EV, Chester M, Suárez-Santiago VN, Visger CJ, Rodriguez R, Susanna A, Baldini RM, Soltis PS, Soltis DE. 2015. Multiple origins and chromosomal novelty in the allotetraploid Tragopogon castellanus (Asteraceae). The New Phytologist 206: 1172–1183.
Mayfield-Jones D, Washburn JD, Arias T, Edger PP, Pires JC, Conant GC. 2013. Watching the grin fade: tracing the effects of polyploidy on different evolutionary time scales. Seminars in Cell & Developmental Biology 24: 320–331.
McClintock B. 1984. The significance of responses of the genome to challenge. Science 226: 792–801.
Meeus S, Šemberová K, De Storme N, Geelen D, Vallejo-Marín M. 2020. Effect of Whole-Genome Duplication on the Evolutionary Rescue of Sterile Hybrid Monkeyflowers. Plant Communications 1: 100093.
Mohammadin S, Edger PP, Pires JC, Schranz ME. 2015. Positionally-conserved but sequence-diverged: identification of long non-coding RNAs in the Brassicaceae and Cleomaceae. BMC Plant Biology 15: 217.
Morris JP, Baslan T, Soltis DE, Soltis PS, Fox DT. 2024. Integrating the Study of Polyploidy Across Organisms, Tissues, and Disease. Annual Review of Genetics.
Murat F, Zhang R, Guizard S, Gavranović H, Flores R, Steinbach D, Quesneville H, Tannier E, Salse J. 2015. Karyotype and gene order evolution from reconstructed extinct ancestors highlight contrasts in genome plasticity of modern rosid crops. Genome Biology and Evolution 7: 735–749.
Nevado B, Harris SA, Beaumont MA, Hiscock SJ. 2020. Rapid homoploid hybrid speciation in British gardens: The origin of Oxford ragwort (Senecio squalidus). Molecular Ecology 29: 4221–4233.
Novak SJ, Mack RN, Soltis DE. 1991. Genetic variation in Bromus tectorum (Poaceae): Population differentiation in its north American range. American Journal of Botany 78: 1150–1161.
Ohno S. 1970. Evolution by Gene Duplication. Berlin, Heidelberg: Springer Berlin Heidelberg.
Osborn TC, Pires JC, Birchler JA, Auger DL, Chen ZJ, Lee H-S, Comai L, Madlung A, Doerge RW, Colot V, et al. 2003. Understanding mechanisms of novel gene expression in polyploids. Trends in Genetics: TIG 19: 141–147.
Ownbey M. 1950. Natural Hybridization and Amphiploidy in the Genus Tragopogon. American Journal of Botany 37: 487–499.
Palos K, Yu L ’ang, Railey CE, Nelson Dittrich AC, Nelson ADL. 2023. Linking discoveries, mechanisms, and technologies to develop a clearer perspective on plant long noncoding RNAs. The Plant Cell 35: 1762–1786.
Parisod C, Salmon A, Zerjal T, Tenaillon M, Grandbastien M-A, Ainouche M. 2009. Rapid structural and epigenetic reorganization near transposable elements in hybrid and allopolyploid genomes in Spartina. The New Phytologist 184: 1003–1015.
Pires JC, Zhao J, Schranz ME, Leon EJ, Quijada PA, Lukens LN, Osborn TC. 2004. Flowering time divergence and genomic rearrangements in resynthesized Brassica polyploids (Brassicaceae). Biological journal of the Linnean Society. Linnean Society of London 82: 675–688.
Qi X, An H, Hall TE, Di C, Blischak PD, McKibben MTW, Hao Y, Conant GC, Pires JC, Barker MS. 2021. Genes derived from ancient polyploidy have higher genetic diversity and are associated with domestication in Brassica rapa. The New Phytologist 230: 372–386.
Renny-Byfield S, Rodgers-Melnick E, Ross-Ibarra J. 2017. Gene Fractionation and Function in the Ancient Subgenomes of Maize. Molecular Biology and Evolution 34: 1825–1832.
Salmon A, Ainouche ML, Wendel JF. 2005. Genetic and epigenetic consequences of recent hybridization and polyploidy in Spartina (Poaceae). Molecular Ecology 14: 1163–1175.
Schnable JC, Springer NM, Freeling M. 2011. Differentiation of the maize subgenomes by genome dominance and both ancient and ongoing gene loss. Proceedings of the National Academy of Sciences of the United States of America 108: 4069–4074.
Segraves KA, Anneberg TJ. 2016. Species interactions and plant polyploidy. American Journal of Botany 103: 1326–1335.
Shan S, Gitzendanner MA, Boatwright JL, Spoelhof JP, Ethridge CL, Ji L, Liu X, Soltis PS, Schmitz RJ, Soltis DE. 2024. Genome‐wide DNA methylation dynamics following recent polyploidy in the allotetraploid Tragopogon miscellus (Asteraceae). The New Phytologist 242: 1363–1376.
Shimizu KK. 2022. Robustness and the generalist niche of polyploid species: Genome shock or gradual evolution? Current Opinion in Plant Biology 69: 102292.
Shimizu-Inatsugi R, Terada A, Hirose K, Kudoh H, Sese J, Shimizu KK. 2017. Plant adaptive radiation mediated by polyploid plasticity in transcriptomes. Molecular Ecology 26: 193–207.
Shimizu KK, Kudoh H, Kobayashi MJ. 2011. Plant sexual reproduction during climate change: gene function in natura studied by ecological and evolutionary systems biology. Annals of Botany 108: 777–787.
Shimizu KK, Tsuchimatsu T. 2015. Evolution of selfing: recurrent patterns in molecular adaptation. Annual Review of Ecology, Evolution, and Systematics 46: 593–622.
Simón-Porcar VI, Silva JL, Meeus S, Higgins JD, Vallejo-Marín M. 2017. Recent autopolyploidization in a naturalized population of Mimulus guttatus (Phrymaceae). Botanical journal of the Linnean Society. Linnean Society of London 185: 189–207.
Soltis DE, Buggs RJA, Barbazuk WB, Chamala S, Chester M, Gallagher JP, Schnable PS, Soltis PS. 2012. The Early Stages of Polyploidy: Rapid and Repeated Evolution in Tragopogon. In: Soltis PS, Soltis DE, eds. Polyploidy and Genome Evolution. Berlin, Heidelberg: Springer Berlin Heidelberg, 271–292.
Soltis PS, Liu X, Marchant DB, Visger CJ, Soltis DE. 2014. Polyploidy and novelty: Gottlieb’s legacy. Philosophical transactions of the Royal Society of London. Series B, Biological sciences 369: 20130351.
Soltis PS, Marchant DB, Van de Peer Y, Soltis DE. 2015. Polyploidy and genome evolution in plants. Current Opinion in Genetics & Development 35: 119–125.
Soltis PS, Plunkett GM, Novak SJ, Soltis DE. 1995. Genetic variation in Tragopogon species: additional origins of the allotetraploid in T. mirus and T. miscellus (compositae). American Journal of Botany 82: 1329–1341.
Soltis DE, Soltis PS, Rieseberg LH. 1993. Molecular Data and the Dynamic Nature of Polyploidy. Critical Reviews in Plant Sciences 12: 243–273.
Soltis DE, Tate JA, Soltis PS, Symonds VV. 2023. Parental genomic compatibility model: only certain diploid genotype combinations form allopolyploids. The Nucleus – an International Journal of Cytology and Allied Topics.
Soltis DE, Visger CJ, Marchant DB, Soltis PS. 2016. Polyploidy: Pitfalls and paths to a paradigm. American Journal of Botany 103: 1146–1166.
Song Q, Chen ZJ. 2015. Epigenetic and developmental regulation in plant polyploids. Current Opinion in Plant Biology 24: 101–109.
Spoelhof JP, Chester M, Rodriguez R, Geraci B, Heo K, Mavrodiev E, Soltis PS, Soltis DE. 2017. Karyotypic variation and pollen stainability in resynthesized allopolyploids Tragopogon miscellus and T. mirus. American Journal of Botany 104: 1484–1492.
Stebbins GL. 1950. Variation and Evolution in Plants. Columbia University Press.
Stebbins GL. 1971. Chromosomal Evolution in Higher Plants. Addison-Wesley.
Stupar RM, Bhaskar PB, Yandell BS, Rensink WA, Hart AL, Ouyang S, Veilleux RE, Busse JS, Erhardt RJ, Buell CR, et al. 2007. Phenotypic and transcriptomic changes associated with potato autopolyploidization. Genetics 176: 2055–2067.
Sun J, Shimizu-Inatsugi R, Hofhuis H, Shimizu K, Hay A, Shimizu KK, Sese J. 2020. A Recently Formed Triploid Cardamine insueta Inherits Leaf Vivipary and Submergence Tolerance Traits of Parents. Frontiers in Genetics 11: 567262.
Symonds VV, Soltis PS, Soltis DE. 2010. Dynamics of polyploid formation in Tragopogon (Asteraceae): recurrent formation, gene flow, and population structure. Evolution; International Journal of Organic Evolution 64: 1984–2003.
Thompson JN, Nuismer SL, Merg K. 2004. Plant polyploidy and the evolutionary ecology of plant/animal interactions. Biological journal of the Linnean Society. Linnean Society of London 82: 511–519.
de Tomás C, Vicient CM. 2023. The Genomic Shock Hypothesis: Genetic and Epigenetic Alterations of Transposable Elements after Interspecific Hybridization in Plants. Epigenomes 8.
Urbanska KM, Hurka H, Landolt E, Neuffer B, Mummenhoff K. 1997. Hybridization and evolution inCardamine (Brassicaceae) at Urnerboden, Central Switzerland: Biosystematic and molecular evidence. Osterreichische Botanische Zeitschrift 204: 233–256.
Urbanska-Worytkiewicz K., Landolt E. 1972. Natürliche Bastarde zwischen Cardamine amara L. und C. rivularis Schur aus den Schweizer Alpen. Ber. Geobot. Inst. ETH. Stiftung Rübel 41: 88–101
Urbanska-Worytkiewicz K, Landolt E. 1974. Hybridization naturelle entre Cardamine rivularis Schur et C. amara L., ses aspects cytologiques et écologiques. Act. Soc. Helv. Sci. Nat. 1974: 89–90
Vallejo-Marín M. 2012. Mimulus peregrinus (Phrymaceae): A new British allopolyploid species. PhytoKeys: 1–14.
Vallejo-Marín M, Buggs RJA, Cooley AM, Puzey JR. 2015. Speciation by genome duplication: Repeated origins and genomic composition of the recently formed allopolyploid species Mimulus peregrinus. Evolution 69: 1487–1500.
Vallejo-Marín M, Cooley AM, Lee MY, Folmer M, McKain MR, Puzey JR. 2016. Strongly asymmetric hybridization barriers shape the origin of a new polyploid species and its hybrid ancestor. American Journal of Botany 103: 1272–1288.
Vallejo-Marín M, Hiscock SJ. 2016. Hybridization and hybrid speciation under global change. The New Phytologist 211: 1170–1187.
Vallejo-Marin M, Lye GC. 2013. Hybridisation and genetic diversity in introduced Mimulus (Phrymaceae). Heredity 110: 111–122.
Vallejo-Marín M, Quenu M, Ritchie S, Meeus S. 2017. Partial interfertility between independently originated populations of the neo-allopolyploid Mimulus peregrinus. Plant Systematics and Evolution = Entwicklungsgeschichte und Systematik der Pflanzen 303: 1081–1092.
Van de Peer Y, Ashman T-L, Soltis PS, Soltis DE. 2021. Erratum to: Polyploidy: an evolutionary and ecological force in stressful times. The Plant Cell 33: 2899.
Van de Peer Y, Mizrachi E, Marchal K. 2017. The evolutionary significance of polyploidy. Nature reviews. Genetics 18: 411–424.
Visger CJ, Wong GK-S, Zhang Y, Soltis PS, Soltis DE. 2019. Divergent gene expression levels between diploid and autotetraploid Tolmiea relative to the total transcriptome, the cell, and biomass. American Journal of Botany 106: 280–291.
Westermann J, Srikant T, Gonzalo A, Tan HS, Bomblies K. 2024. Defective pollen tube tip growth induces neo-polyploid infertility. Science (New York, N.Y.) 383: eadh0755.
Wong JXW, Costantini F, Merloni N, Savelli L, Geelen D, Airoldi L. 2018. The widespread and overlooked replacement of Spartina maritima by non-indigenous S. anglica and S. townsendii in north-western Adriatic saltmarshes. Biological invasions 20: 1687–1702.
Woodhouse MR, Cheng F, Pires JC, Lisch D, Freeling M, Wang X. 2014. Origin, inheritance, and gene regulatory consequences of genome dominance in polyploids. Proceedings of the National Academy of Sciences of the United States of America 111: 5283–5288.
Xiong Z, Gaeta RT, Pires JC. 2011. Homoeologous shuffling and chromosome compensation maintain genome balance in resynthesized allopolyploid Brassica napus. Proceedings of the National Academy of Sciences of the United States of America 108: 7908–7913.
Yang C, Zhao L, Zhang H, Yang Z, Wang H, Wen S, Zhang C, Rustgi S, von Wettstein D, Liu B. 2014. Evolution of physiological responses to salt stress in hexaploid wheat. Proceedings of the National Academy of Sciences of the United States of America 111: 11882–11887.
Yew C-L, Tsuchimatsu T, Shimizu-Inatsugi R, Yasuda S, Hatakeyama M, Kakui H, Ohta T, Suwabe K, Watanabe M, Takayama S, et al. 2023. Dominance in self-compatibility between subgenomes of allopolyploid Arabidopsis kamchatica shown by transgenic restoration of self-incompatibility. Nature Communications 14: 7618.
Yoo M-J, Koh J, Boatwright JL, Soltis DE, Soltis PS, Barbazuk WB, Chen S. 2024. Investigation of regulatory divergence between homoeologs in the recently formed allopolyploids, Tragopogon mirus and T. miscellus (Asteraceae). The Plant Journal: for Cell and Molecular Biology 117: 1191–1205.
Zhang T, Elomaa P. 2024. Development and evolution of the Asteraceae capitulum. The New Phytologist 242: 33–48.
Zhang H, Lang Z, Zhu J-K. 2018. Dynamics and function of DNA methylation in plants. Nature Reviews. Molecular Cell Biology 19: 489–506.
Zhang K, Zhang L, Cui Y, Yang Y, Wu J, Liang J, Li X, Zhang X, Zhang Y, Guo Z, et al. 2023. The lack of negative association between TE load and subgenome dominance in synthesized Brassica allotetraploids. Proceedings of the National Academy of Sciences of the United States of America 120: e2305208120.
Zhang T, Zhao Y, Juntheikki I, Mouhu K, Broholm SK, Rijpkema AS, Kins L, Lan T, Albert VA, Teeri TH, et al. 2017. Dissecting functions of SEPALLATA-like MADS box genes in patterning of the pseudanthial inflorescence of Gerbera hybrida. The New Phytologist 216: 939–954.
Zhao N, Dong Q, Nadon BD, Ding X, Wang X, Dong Y, Liu B, Jackson SA, Xu C. 2020. Evolution of Homeologous Gene Expression in Polyploid Wheat. Genes 11.
Zhao K, Dong J, Xu J, Bai Y, Yin Y, Long C, Wu L, Lin T, Fan L, Wang Y, et al. 2023. Downregulation of the expression of subgenomic chromosome A7 genes promotes plant height in resynthesized allopolyploid Brassica napus. TAG. Theoretical and Applied Genetics. Theoretische und angewandte Genetik 137: 11.
Zozomová-Lihová J, Krak K, Mandáková T, Shimizu KK, Spaniel S, Vít P, Lysak MA. 2014. Multiple hybridization events in Cardamine (Brassicaceae) during the last 150 years: revisiting a textbook example of neoallopolyploidy. Annals of Botany 113: 817–830.
Zuo P, Zhao S, Liu C ’an, Wang C, Liang Y. 2012. Distribution of Spartina spp. along China’s coast. Ecological Engineering 40: 160–166.
